# Supplementary material for: Long-term gastrointestinal outcomes of COVID-19
Source: Nat Commun. 2023 Mar 7;14:983. doi: 10.1038/s41467-023-36223-7 (PMC9992516; doi:10.1038/s41467-023-36223-7)
Supplement: Supplementary file 3 — Source data [file 41467_2023_36223_MOESM3_ESM.xlsx]

## Sheet: Figure 1
Panel A
Outcome	Hazard ratio (95% CI)	Burden difference per 1000 persons at 12 months (95% CI)
GERD	1.35 (1.31, 1.39)	15.50 (13.83, 17.21)
PUD	1.62 (1.46, 1.79)	1.57 (1.18, 2.00)
Acute pancreatitis	1.46 (1.23, 1.75)	0.60 (0.29, 0.97)
Functional dyspepsia	1.36 (1.22, 1.51)	0.63 (0.39, 0.90)
Acute gastritis	1.47 (1.25, 1.72)	0.47 (0.26, 0.73)
IBS	1.54 (1.28, 1.86)	0.44 (0.22, 0.69)
Cholangitis	2.02 (1.55, 2.63)	0.22 (0.12, 0.35)
Constipation	1.60 (1.54, 1.66)	11.34 (10.27, 12.46)
Abdominal pain	1.44 (1.40, 1.49)	10.53 (9.42, 11.67)
Diarrhea	1.58 (1.52, 1.65)	7.99 (7.13, 8.90)
Vomiting	1.52 (1.38, 1.67)	1.21 (0.90, 1.56)
Bloating	1.46 (1.33, 1.61)	0.92 (0.65, 1.21)
Panel B
Outcome	Hazard ratio (95% CI)	Burden difference per 1000 persons at 12 months (95% CI)
PT>13s	1.61 (1.54, 1.68)	7.90 (6.99, 8.84)
PTT>35s	1.49 (1.38, 1.61)	2.11 (1.63, 2.64)
INR>1	1.48 (1.33, 1.65)	1.37 (0.93, 1.85)
Albumin<3.5 g/dL	1.50 (1.46, 1.54)	20.90 (19.27, 22.57)
ALT>35 U/L	1.25 (1.23, 1.28)	16.39 (14.60, 18.22)
Total protein<6.0 g/dL	1.50 (1.45, 1.54)	14.54 (13.26, 15.85)
AST>35 U/L	1.27 (1.23, 1.30)	10.69 (9.33, 12.10)
LDH>100 U/L	1.54 (1.48, 1.60)	10.22 (9.17, 11.31)
CRP>0.8 mg/dL	1.63 (1.56, 1.69)	9.43 (8.49, 10.40)
ALP>92 U/L	1.28 (1.25, 1.33)	9.21 (7.94, 10.52)
Total bilirubin>1.2 mg/dL	1.22 (1.18, 1.26)	7.40 (6.11, 8.73)
GGT>30 U/L	1.30 (1.24, 1.37)	3.25 (2.54, 3.99)
Direct bilirubin>0.3 mg/dL	1.30 (1.20, 1.40)	1.43 (0.98, 1.92)
Lipase>300 U/L	1.49 (1.27, 1.74)	0.54 (0.30, 0.82)
Amylase>390 U/L	1.54 (1.05, 2.26)	0.07 (0.01, 0.16)

## Sheet: Figure 2
Outcome	Hazard ratio (95% CI)	Burden difference per 1000 persons at 12 months (95% CI)
Incident diagnoses	1.37 (1.33, 1.41)	17.37 (15.62, 19.17)
Signs and symptoms	1.54 (1.50, 1.58)	24.02 (22.30, 25.78)
Coagulation studies	1.59 (1.52, 1.65)	9.27 (8.27, 10.31)
Liver and biliary tree function tests	1.30 (1.28, 1.32)	43.49 (40.30, 46.72)
Any gastrointestinal outcome	1.36 (1.34, 1.39)	62.34 (57.82, 66.92)

## Sheet: Figure 3
Risk Factors	Hazard ratio (95% CI)† - COVID-19 vs Contemporary control
	Incident diagnosis	Signs and symptoms	Coagulation studies	Liver and biliary tree function tests	Any gastrointestinal disorder
Age
≤65	1.49 (1.40, 1.58)	1.54 (1.44, 1.65)	1.59 (1.47, 1.73)	1.27 (1.21, 1.33)	1.35 (1.29, 1.41)
>65	1.32 (1.25, 1.39)	1.44 (1.37, 1.50)	1.39 (1.32, 1.47)	1.25 (1.21, 1.29)	1.34 (1.30, 1.39)
Race
White	1.36 (1.31, 1.40)	1.51 (1.47, 1.56)	1.64 (1.57, 1.70)	1.28 (1.26, 1.31)	1.37 (1.34, 1.40)
Black	1.46 (1.36, 1.57)	1.56 (1.46, 1.67)	1.70 (1.57, 1.82)	1.27 (1.21, 1.33)	1.35 (1.28, 1.43)
Sex
Male	1.38 (1.33, 1.42)	1.54 (1.50, 1.59)	1.65 (1.60, 1.70)	1.29 (1.27, 1.32)	1.37 (1.34, 1.40)
Female	1.30 (1.10, 1.53)	1.37 (1.21, 1.56)	1.55 (1.30, 1.84)	1.10 (1.01, 1.21)	1.24 (1.11, 1.39)
Obesity
No	1.38 (1.33, 1.44)	1.56 (1.51, 1.61)	1.65 (1.59, 1.72)	1.31 (1.28, 1.35)	1.39 (1.35, 1.43)
Yes	1.34 (1.28, 1.41)	1.52 (1.44, 1.59)	1.62 (1.54, 1.72)	1.23 (1.19, 1.26)	1.31 (1.27, 1.35)
Smoking
No/former	1.35 (1.31, 1.40)	1.57 (1.50, 1.64)	1.65 (1.60, 1.70)	1.27 (1.24, 1.29)	1.34 (1.31, 1.37)
Yes	1.49 (1.36, 1.62)	1.41 (1.31, 1.51)	1.53 (1.41, 1.66)	1.26 (1.19, 1.33)	1.36 (1.27, 1.45)
Cardiovascular disease
No	1.40 (1.33, 1.47)	1.55 (1.49, 1.61)	1.76 (1.66, 1.88)	1.29 (1.26, 1.32)	1.38 (1.35, 1.41)
Yes	1.36 (1.21, 1.52)	1.44 (1.31, 1.58)	1.52 (1.37, 1.68)	1.19 (1.10, 1.27)	1.17 (1.07, 1.28)
Chronic kidney disease
No	1.37 (1.32, 1.41)	1.49 (1.44, 1.53)	1.66 (1.59, 1.74)	1.27 (1.25, 1.30)	1.36 (1.33, 1.39)
Yes	1.29 (1.20, 1.38)	1.54 (1.43, 1.67)	1.56 (1.47, 1.65)	1.23 (1.18, 1.29)	1.26 (1.19, 1.34)
Diabetes
No	1.42 (1.35, 1.49)	1.63 (1.56, 1.70)	1.72 (1.65, 1.79)	1.29 (1.26, 1.32)	1.44 (1.39, 1.49)
Yes	1.29 (1.20, 1.39)	1.37 (1.29, 1.46)	1.54 (1.43, 1.65)	1.19 (1.13, 1.26)	1.26 (1.19, 1.34)
Hyperlipidemia
No	1.37 (1.32, 1.42)	1.52 (1.48, 1.57)	1.67 (1.61, 1.73)	1.27 (1.24, 1.30)	1.36 (1.33, 1.39)
Yes	1.38 (1.30, 1.47)	1.52 (1.43, 1.61)	1.63 (1.55, 1.72)	1.29 (1.24, 1.33)	1.36 (1.31, 1.42)
Hypertension
No	1.38 (1.30, 1.46)	1.58 (1.49, 1.66)	1.80 (1.68, 1.93)	1.33 (1.29, 1.38)	1.42 (1.37, 1.47)
Yes	1.35 (1.30, 1.40)	1.50 (1.44, 1.55)	1.58 (1.52, 1.65)	1.22 (1.17, 1.26)	1.26 (1.22, 1.30)

## Sheet: Figure 4
Panel A
Outcome*	Care setting†	Hazard ratio (95% CI)	Burden difference per 1000 persons at 12 months (95% CI)
GERD	Non-hospitalized	1.28 (1.24, 1.32)	12.53 (10.9, 14.21)
	Hospitalized	2.24 (2.04, 2.48)	54.3 (45.38, 64.03)
	Admitted to intensive care	2.45 (2.04, 2.96)	63.16 (45.55, 83.92)
PUD	Non-hospitalized	1.35 (1.21, 1.50)	0.9 (0.54, 1.29)
	Hospitalized	3.07 (2.32, 4.05)	5.36 (3.43, 7.89)
	Admitted to intensive care	4.42 (2.99, 6.56)	8.85 (5.14, 14.32)
Acute pancreatitis	Non-hospitalized	1.28 (1.10, 1.48)	0.38 (0.14, 0.65)
	Hospitalized	2.86 (1.80, 4.53)	2.53 (1.09, 4.8)
	Admitted to intensive care	5.07 (2.51, 10.21)	5.53 (2.06, 12.49)
Functional dyspepsia	Non-hospitalized	1.41 (1.26, 1.56)	0.74 (0.48, 1.02)
	Hospitalized	1.78 (1.10, 2.89)	1.42 (0.18, 3.42)
	Admitted to intensive care	1.04 (0.49, 2.18)	0.07 (-0.92, 2.14)
Acute gastritis	Non-hospitalized	1.42 (1.22, 1.64)	0.37 (0.2, 0.58)
	Hospitalized	2.22 (1.61, 3.06)	1.1 (0.55, 1.85)
	Admitted to intensive care	2.01 (1.11, 3.64)	0.91 (0.1, 2.37)
IBS	Non-hospitalized	1.20 (0.98, 1.46)	0.16 (-0.02, 0.39)
	Hospitalized	3.21 (2.24, 4.60)	1.84 (1.03, 3)
	Admitted to intensive care	5.89 (2.91, 11.91)	4.08 (1.6, 9.08)
Cholangitis	Non-hospitalized	1.73 (1.21, 2.48)	0.12 (0.04, 0.24)
	Hospitalized	6.97 (3.85, 12.60)	0.99 (0.47, 1.91)
	Admitted to intensive care	5.14 (2.68, 9.84)	0.68 (0.28, 1.46)
Constipation	Non-hospitalized	1.35 (1.30, 1.40)	6.84 (5.85, 7.86)
	Hospitalized	3.25 (2.96, 3.58)	43.81 (38.23, 49.91)
	Admitted to intensive care	4.61 (3.90, 5.44)	69.13 (56.05, 84.34)
Abdominal pain	Non-hospitalized	1.45 (1.40, 1.50)	10.53 (9.47, 11.62)
	Hospitalized	2.39 (2.12, 2.69)	32.11 (26.02, 38.92)
	Admitted to intensive care	2.41 (1.88, 3.10)	32.71 (20.51, 48.13)
Diarrhea	Non-hospitalized	1.45 (1.39, 1.51)	6.29 (5.46, 7.15)
	Hospitalized	2.85 (2.52, 3.23)	25.59 (21.01, 30.75)
	Admitted to intensive care	3.00 (2.49, 3.63)	27.62 (20.57, 36.07)
Vomiting	Non-hospitalized	1.31 (1.18, 1.45)	0.72 (0.42, 1.06)
	Hospitalized	2.85 (2.19, 3.71)	4.36 (2.81, 6.38)
	Admitted to intensive care	4.39 (2.96, 6.52)	7.97 (4.61, 12.95)
Bloating	Non-hospitalized	1.41 (1.28, 1.56)	0.83 (0.56, 1.13)
	Hospitalized	1.98 (1.43, 2.74)	1.97 (0.86, 3.50)
	Admitted to intensive care	2.47 (1.48, 4.13)	2.96 (0.96, 6.29)
Panel B
Outcome*	Care setting†	Hazard ratio (95% CI)	Burden difference per 1000 persons at 12 months (95% CI)
PT>13s	Non-hospitalized	1.52 (1.45, 1.58)	6.69 (5.85, 7.56)
	Hospitalized	3.56 (3.09, 4.11)	32.79 (26.84, 39.61)
	Admitted to intensive care	4.06 (3.10, 5.33)	39.07 (26.92, 54.78)
PTT>35s	Non-hospitalized	1.39 (1.28, 1.50)	1.77 (1.30, 2.28)
	Hospitalized	2.96 (2.28, 3.84)	8.94 (5.86, 12.91)
	Admitted to intensive care	6.41 (4.31, 9.54)	24.49 (15.05, 38.37)
INR>1	Non-hospitalized	1.30 (1.16, 1.45)	0.87 (0.47, 1.31)
	Hospitalized	2.90 (2.03, 4.14)	5.47 (2.96, 9.05)
	Admitted to intensive care	6.13 (3.68, 10.22)	14.74 (7.72, 26.34)
Albumin<3.5 g/dL	Non-hospitalized	1.24 (1.21, 1.28)	10.47 (9.01, 11.97)
	Hospitalized	3.22 (2.98, 3.49)	90.95 (81.36, 101.21)
	Admitted to intensive care	5.47 (4.82, 6.22)	174.35 (150.96, 200.11)
ALT>35 U/L	Non-hospitalized	1.18 (1.16, 1.21)	12.13 (10.39, 13.90)
	Hospitalized	1.75 (1.58, 1.93)	48.20 (37.62, 59.75)
	Admitted to intensive care	2.70 (2.32, 3.15)	106.31 (83.45, 132.17)
Total protein<6.0 g/dL	Non-hospitalized	1.20 (1.16, 1.24)	5.94 (4.81, 7.10)
	Hospitalized	3.37 (3.12, 3.64)	67.61 (60.78, 74.92)
	Admitted to intensive care	5.20 (4.59, 5.88)	116.49 (100.61, 134.11)
AST>35 U/L	Non-hospitalized	1.16 (1.12, 1.19)	6.34 (5.05, 7.67)
	Hospitalized	2.11 (1.89, 2.37)	44.30 (35.39, 54.18)
	Admitted to intensive care	3.26 (2.73, 3.89)	87.85 (68.08, 110.86)
LDH>100 U/L	Non-hospitalized	1.30 (1.25, 1.36)	5.97 (4.98, 7.00)
	Hospitalized	3.38 (3.03, 3.77)	45.71 (39.15, 52.98)
	Admitted to intensive care	5.35 (4.42, 6.46)	81.81 (65.03, 101.70)
CRP>0.8 mg/dL	Non-hospitalized	1.31 (1.26, 1.37)	4.91 (4.07, 5.79)
	Hospitalized	3.94 (3.54, 4.38)	44.84 (38.87, 51.45)
	Admitted to intensive care	7.10 (5.96, 8.46)	90.91 (74.59, 109.97)
ALP>92 U/L	Non-hospitalized	1.17 (1.13, 1.21)	5.43 (4.24, 6.65)
	Hospitalized	1.72 (1.55, 1.90)	23.01 (17.77, 28.77)
	Admitted to intensive care	3.19 (2.69, 3.78)	68.68 (53.45, 86.42)
Total bilirubin>1.2 mg/dL	Non-hospitalized	1.15 (1.11, 1.19)	4.81 (3.64, 6.02)
	Hospitalized	1.79 (1.61, 1.99)	25.02 (19.34, 31.30)
	Admitted to intensive care	2.29 (1.90, 2.76)	40.70 (28.58, 55.10)
GGT>30 U/L	Non-hospitalized	1.18 (1.12, 1.25)	1.99 (1.32, 2.70)
	Hospitalized	2.13 (1.79, 2.54)	12.21 (8.54, 16.56)
	Admitted to intensive care	2.73 (2.06, 3.61)	18.57 (11.45, 27.90)
Direct bilirubin>0.3 mg/dL	Non-hospitalized	1.14 (1.05, 1.23)	0.68 (0.23, 1.17)
	Hospitalized	2.48 (1.98, 3.11)	7.42 (4.90, 10.57)
	Admitted to intensive care	3.71 (2.68, 5.13)	13.53 (8.41, 20.56)
Lipase>300 U/L	Non-hospitalized	1.38 (1.15, 1.66)	0.45 (0.18, 0.77)
	Hospitalized	2.72 (1.75, 4.21)	2.02 (0.89, 3.78)
	Admitted to intensive care	6.14 (3.12, 12.08)	6.04 (2.50, 12.98)
Amylase>390 U/L	Non-hospitalized	1.85 (1.18, 2.89)	0.11 (0.02, 0.25)
	Hospitalized	2.37 (1.18, 4.76)	0.18 (0.02, 0.50)
	Admitted to intensive care	2.18 (0.40, 11.76)	0.16 (-0.08, 1.44)

## Sheet: Figure 5
Outcome	Care setting	Hazard ratio (95% CI)	Burden difference per 1000 persons at 12 months (95% CI)
Incident diagnoses	Non-hospitalized	1.30 (1.26, 1.33)	14.2 (12.49, 15.97)
	Hospitalized	2.31 (2.10, 2.54)	61.11 (51.69, 71.35)
	Admitted to intensive care	2.55 (2.14, 3.04)	71.77 (53.2, 93.43)
Signs and symptoms	Non-hospitalized	1.44 (1.41, 1.48)	20.24 (18.64, 21.89)
	Hospitalized	2.81 (2.60, 3.04)	80.09 (70.96, 89.86)
	Admitted to intensive care	3.36 (2.90, 3.88)	102.89 (83.92, 124.31)
Coagulation studies	Non-hospitalized	1.51 (1.45, 1.57)	8.16 (7.22, 9.14)
	Hospitalized	3.40 (2.98, 3.89)	38.16 (31.48, 45.74)
	Admitted to intensive care	4.24 (3.28, 5.49)	51.12 (36.26, 69.98)
Liver function tests	Non-hospitalized	1.25 (1.23, 1.27)	36.56 (33.63, 39.53)
	Hospitalized	2.19 (2.01, 2.39)	161.33 (138.96, 184.89)
	Admitted to intensive care	3.13 (2.71, 3.61)	265.96 (221.65, 313.11)
Any gastrointestinal outcome	Non-hospitalized	1.34 (1.31, 1.36)	58.94 (54.88, 63.06)
	Hospitalized	2.30 (2.07, 2.55)	203.63 (171.75, 237.15)
	Admitted to intensive care	3.35 (2.80, 4.01)	330.08 (267.84, 395.00)

## Sheet: Supplementary Figure 1
Panel A	Contemporary					Panel D		Unweighted			Weighted
Variable	Unweighted	Weighted				Variable	nhos	hos	icu	nhos	hos	icu
Age, mean (std), yr	0.13	0.04				Age, mean (std), yr	0.02	0.01	0.02	0.02	0.01	0.02
White	0.13	0.02				White	0.12	0.32	0.33	0.02	0.07	0.08
Black	0.14	0.02				Black	0.12	0.31	0.33	0.02	0.07	0.03
Other	0.01	0				Other	0.01	0.04	0.05	0	0.01	0.09
Male	0.04	0.03				Male	0.08	0.13	0.16	0.01	0.04	0.09
Female	0.04	0.03				Female	0.08	0.13	0.16	0.01	0.04	0.09
Underweight/Normal	0.13	0				Underweight/Normal	0.16	0.01	0.07	0	0	0.02
Overweight	0.14	0.05				Overweight	0.15	0.18	0.2	0.06	0.09	0.09
Obese	0.23	0.06				Obese	0.27	0.18	0.24	0.06	0.08	0.1
Never	0.05	0.04				Never	0.15	0.21	0.25	0.03	0.06	0
Former	0.08	0.02				Former	0.32	0.35	0.42	0.02	0	0.02
Current	0.16	0.02				Current	0.19	0.15	0.18	0.01	0.07	0.02
Area Deprivation Indexa, mean (std)	0.04	0.03				Area Deprivation Indexa, mean (std)	0.02	0.02	0.06	0.02	0.02	0.06
Zero	0.32	0.02				Zero	0.27	0.38	0.38	0	0.03	0.03
One	0.37	0.06				One	0.31	0.64	0.65	0.02	0.04	0.09
Two or more	0.52	0.07				Two or more	0.43	0.81	0.82	0.01	0.02	0.07
Long-term care, no. (%)	0.23	0.05				Long-term care, no. (%)	0.17	0.43	0.4	0.03	0.07	0.09
eGFR, mean (std), ml/min/1.73m2	0.04	0.01				eGFR, mean (std), ml/min/1.73m2	0.01	0.06	0.08	0.01	0.06	0.08
Systolic blood pressure, mean (std), mmHg	0	0.01				Systolic blood pressure, mean (std), mmHg	0	0.05	0.11	0	0.05	0.11
Diastolic blood pressure, mean (std), mmHg	0.07	0.01				Diastolic blood pressure, mean (std), mmHg	0	0.04	0.04	0	0.04	0.04
Cancer	0.08	0.02				Cancer	0.05	0.29	0.3	0.01	0.02	0.02
Cardiovascular disease	0.13	0.03				Cardiovascular disease	0.06	0.45	0.55	0.01	0.03	0.05
Cerebrovascular disease	0.05	0.01				Cerebrovascular disease	0.02	0.17	0.17	0.01	0.02	0.02
Chronic kidney disease	0.07	0.02				Chronic kidney disease	0.04	0.48	0.57	0.02	0.09	0.08
Chronic lung disease	0.13	0.05				Chronic lung disease	0.07	0.37	0.44	0.02	0.04	0.02
Diabetes mellitus type 2	0.21	0.02				Diabetes mellitus type 2	0.16	0.5	0.59	0.01	0.09	0.1
Hyperlipidemia	0.26	0.05				Hyperlipidemia	0.18	0.45	0.52	0.03	0.05	0.1
Hypertension	0.01	0				Hypertension	0.01	0.12	0.12	0.01	0.06	0.08
Charlson comorbidity index, mean (std)	0.29	0.02				Charlson comorbidity index, mean (std)	0.01	0.01	0.03	0.01	0.01	0.03
Acute gastritis	0.04	0.01				Acute gastritis	0.03	0.08	0.09	0	0.04	0.02
Acute pancreatitis	0.04	0.01				Acute pancreatitis	0.02	0.13	0.13	0.01	0.03	0.02
Cholangitis	0.02	0				Cholangitis	0.01	0.06	0.06	0	0.01	0.02
Functional dyspepsia	0.04	0.01				Functional dyspepsia	0.04	0.06	0.05	0.01	0	0
GERD	0.17	0.05				GERD	0.18	0.33	0.35	0.02	0.03	0.03
IBS	0.03	0.01				IBS	0.01	0.09	0.1	0.01	0.03	0.05
PUD	0.05	0.02				PUD	0.03	0.13	0.16	0	0.02	0.01
disease100	0.14536	0.02155				disease100	0.011			0.0047
disease101	0.02147	0.00477				disease101	0.00478			0.00283
disease104	0.00671	0.00405				disease104	0.03077			0.01229
disease106	0.05214	0.00708				disease106	0.00914			0.004
disease114	0.02761	0.01024				disease114	0.02019			0.00892
disease122	0.0441	0.01009				disease122	0.03377			0.01303
disease151	0.03781	0.01043				disease151	0.02823			0.01283
disease154	0.0432	0.02362				disease154	0.00572			0.00124
disease163	0.0179	0.0047				disease163	0.03591			0.01353
disease166	1.0139	0.08124				disease166	0.02179			0.007
disease19	0.04439	0.00466				disease19	0.00845			0.00438
disease192	0.58066	0.1				disease192	0.01504			0.00682
disease193	0.05638	0.0133				disease193	0.05027			0.0115
disease195	0.20561	0.03999				disease195	0.0193			0.00579
disease198	0.06565	0.01396				disease198	0.03752			0.01826
disease208	0.01849	0.00424				disease208	0.01793			0.00408
disease212	0.13694	0.05028				disease212	0.0475			0.00454
disease215	0.20612	0.05781				disease215	0.03622			0.00258
disease22	0.41773	0.03863				disease22	0.02501			0.00321
disease223	0.07318	0.02004				disease223	0.05486			0.00403
disease231	0.02798	0.00424				disease231	0.0721			0.02939
disease235	0.26814	0.0418				disease235	0.00808			0.00775
disease236	0.02058	0.01118				disease236	0.03077			0.01137
disease245	0.03077	0.00217				disease245	0.05182			0.02292
disease252	0.12479	0.03884				disease252	0.00545			0.00653
disease261	0.07179	0.02485				disease261	0.01973			0.00345
disease272	0.06418	0.0062				disease272	0.13677			0.08131
disease322	0.0601	0.00467				disease322	0.01284			0.0063
disease338	0.02023	0.00868				disease338	0.01082			0.00761
disease346	0.01352	0.0062				disease346	0.07248			0.01829
disease38	0.01898	0.00211				disease38	0.03183			0.00178
disease41	0.01617	0.00839				disease41	0.01676			0.0039
disease457	0.06423	0.00891				disease457	0.01523			0.00181
disease458	0.00913	0.00149				disease458	0.00763			0.00718
disease460	0.01278	0.00566				disease460	0.03435			0.0066
disease50	0.08683	0.02073				disease50	0.006			0.00078
disease501	0.16702	0.04004				disease501	0.0301			0.00946
disease502	0.31737	0.05983				disease502	0.00718			0.00239
disease504	0.10745	0.03007				disease504	0.19846			0.08698
disease505	0.04192	0.00859				disease505	0.00489			0.00083
disease509	0.18656	0.04354				disease509	0.00239			0.00135
disease510	0.329	0.07132				disease510	0.00747			0.00103
disease511	0.05244	0.00956				disease511	0.00653			0.0028
disease515	0.10895	0.03123				disease515	0.03487			0.02014
disease519	0.19354	0.05819				disease519	0.10089			0.04434
disease520	0.15075	0.03954				disease520	0.12263			0.09834
disease522	0.13472	0.01801				disease522	0.05239			0.04168
disease525	0.03305	0.00408				disease525	0.02555			0.00851
disease526	0.29523	0.06163				disease526	0.06842			0.08106
disease527	0.05569	0.01246				disease527	0.11371			0.06389
disease530	0.18189	0.03798				disease530	0.18631			0.08519
disease536	0.29997	0.07964				disease536	0.15328			0.07894
disease67	0.27234	0.05572				disease67	0.18434			0.07887
disease91	0.53743	0.08478				disease91	0.03814			0.00803
hlab21	0.02788	0.01536				hlab21	0.02651			0.01194
hlab25	0.03309	0.00881				hlab25	0.00372			0.00149
hlab35	0.09725	0.00542				hlab35	0.0075			0.00767
llab21	0	0				llab21	0.12932			0.05342
med108	0.00717	0				med108	0.0265			0.01792
med115	0.01913	0.00283				med115	0.02662			0.01979
med146	0.24783	0.0496				med146	0.00542			0.0006
med150	0.10846	0.03037				med150	0.1352			0.06643
med160	0.08997	0.02124				med160	0.0361			0.00626
med163	0.11204	0.02469				med163	0.04288			0.02027
med17	0.03305	0.00447				med17	0.01291			0.00949
med181	0.24081	0.04618				med181	0.03657			0.00505
med183	0.03258	0.00306				med183	0.03409			0.02281
med20	0.07382	0.02331				med20	0.20007			0.1
med200	0.04749	0.0097				med200	0.00088			0.00879
med21	0.06999	0.01598				med21	0.08808			0.03487
med22	0.35792	0.05355				med22	0.15929			0.1
med221	0.15486	0.03292				med221	0.00849			0.00632
med23	0.04545	0.00674				med23	0.14985			0.1
med243	0.01014	0.00258				med243	0.12315			0.07017
med26	0.00849	0.002				med26	0.01291			0.00878
med320	0.29275	0.05857				med320	0.04113			0.02534
med321	0.21303	0.04382				med321	0.10535			0.06221
med324	0.0138	0				med324	0.068			0.01494
med326	0.02636	0.00845				med326	0.10802			0.05442
med376	0.07706	0.01659				med376	0.05388			0.02361
med377	0.17469	0.03668				med377	0.02791			0.04641
med378	0.00877	0.00878				med378	0.01599			0.00443
med4	0.09061	0.01914				med4	0.02524			0.01569
med406	0.10233	0.02569				med406	0.12085			0.09001
med407	0.4029	0.0706				med407	0.009			0.00515
med415	0.03386	0.01048				med415	0.00822			0.00172
med418	0.08185	0.01775				med418	0.11354			0.05312
med419	0.05306	0.01218				med419	0.01235			0.00616
med421	0.15418	0.01807				med421	0.01085			0.00193
med422	0.0858	0.01549				med422	0.01497			0.00744
med428	0.03412	0.00944				med428	0.03797			0.00406
med439	0.15896	0.01792				med439	0.32869			0.07565
med449	0.0421	0.00308				med449	0.17049			0.07485
med462	0.02651	0.00056				med462	0.1513			0.07485
med49	0.30844	0.1				med49	0.15364			0.01099
med58	0.04183	0.0062				med58	0.1587			0.00594
med62	0.01862	0.00539				med62	0.04806			0.00338
med63	0.03698	0.00283				med63	0.156454			0.0987709
med75	0.03076	0.00944				med75	0.06784			0.03308
med76	0.05894	0.01462				med76	0.18046			0.08055
Panel B	unweighted			weighted
Variable	nhos	hos	icu	nhos	hos	icu
Age, mean (std), yr	0.02	0.01	0.02	0.02	0.01	0.02
White	0.11	0.3	0.32	0.02	0.07	0.08
Black	0.11	0.3	0.31	0.02	0.07	0.03
Other	0.01	0.04	0.05	0.01	0.01	0.09
Male	0.07	0.14	0.17	0.02	0.04	0.08
Female	0.07	0.14	0.17	0.02	0.04	0.08
Underweight/Normal	0.15	0	0.06	0.01	0	0.02
Overweight	0.13	0.16	0.18	0.05	0.08	0.08
Obese	0.24	0.16	0.22	0.05	0.07	0.09
Never	0.06	0	0.04	0.03	0.06	0
Former	0.07	0.1	0.16	0.02	0	0.02
Current	0.16	0.12	0.15	0.01	0.07	0.02
Area Deprivation Indexa, mean (std)	0.01	0.02	0.06	0.01	0.02	0.06
Zero	0.3	0.41	0.41	0	0.03	0.03
One	0.33	0.66	0.67	0.01	0.04	0.1
Two or more	0.48	0.86	0.87	0.01	0.03	0.07
Long-term care, no. (%)	0.18	0.44	0.41	0.03	0.07	0.08
eGFR, mean (std), ml/min/1.73m2	0	0.06	0.08	0	0.06	0.08
Systolic blood pressure, mean (std), mmHg	0.01	0.05	0.1	0.01	0.05	0.1
Diastolic blood pressure, mean (std), mmHg	0	0.04	0.04	0	0.04	0.04
Cancer	0.04	0.28	0.29	0	0.02	0.02
Cardiovascular disease	0.07	0.46	0.56	0.01	0.03	0.05
Cerebrovascular disease	0.03	0.18	0.18	0	0.02	0.02
Chronic kidney disease	0	0.44	0.53	0.02	0.09	0.08
Chronic lung disease	0.08	0.38	0.45	0.01	0.03	0.01
Diabetes mellitus type 2	0.16	0.51	0.59	0.01	0.09	0.1
Hyperlipidemia	0.23	0.5	0.57	0.03	0.04	0.1
Hypertension	0.01	0.12	0.12	0.01	0.06	0.08
Charlson comorbidity index, mean (std)	0.01	0.01	0.03	0.01	0.01	0.03
Acute gastritis	0.03	0.09	0.09	0	0.04	0.02
Acute pancreatitis	0.02	0.13	0.12	0.01	0.03	0.02
Cholangitis	0.01	0.06	0.06	0	0.01	0.02
Functional dyspepsia	0.04	0.06	0.05	0.01	0	0
GERD	0.15	0.3	0.32	0.02	0.03	0.03
IBS	0.01	0.09	0.09	0.01	0.03	0.05
PUD	0.03	0.14	0.16	0	0.02	0.01
disease100	0.011			0.01456
disease101	0.00478			0.00478
disease104	0.03077			0.03908
disease106	0.00914			0.00723
disease114	0.02019			0.02236
disease122	0.03377			0.03528
disease151	0.02823			0.03301
disease154	0.00572			0.008
disease163	0.03591			0.04345
disease166	0.02179			0.02465
disease19	0.00845			0.01106
disease192	0.01504			0.0162
disease193	0.58624			0.056
disease195	0.05027			0.05888
disease198	0.0193			0.01746
disease208	0.03752			0.0339
disease212	0.01793			0.0191
disease215	0.0475			0.05855
disease22	0.03622			0.04167
disease223	0.02501			0.02845
disease231	0.05486			0.06256
disease235	0.0721			0.09313
disease236	0.00808			0.00808
disease245	0.03077			0.04944
disease252	0.05182			0.05962
disease261	0.00545			0.00723
disease272	0.01973			0.02109
disease322	0.01284			0.01519
disease338	0.01082			0.01752
disease346	0.07248			0.09683
disease38	0.03183			0.04993
disease41	0.01676			0.01725
disease457	0.01523			0.01656
disease458	0.00763			0.00878
disease460	0.03435			0.04526
disease50	0.006			0.00908
disease501	0.0301			0.02652
disease502	0.00718			0.00718
disease504	0.00489			0.00895
disease505	0.00239			0.00516
disease509	0.00747			0.00747
disease510	0.00653			0.00747
disease511	0.03487			0.0509
disease515	0.05239			0.08182
disease519	0.02555			0.03636
disease520	0.03814			0.05946
disease522	0.02651			0.02976
disease525	0.00372			0.00674
disease526	0.0075			0.00908
disease527	0.0265			0.05364
disease530	0.02662			0.04744
disease536	0.00542			0.01106
disease67	0.0361			0.02868
disease91	0.04288			0.0484
hlab21	0.01291			0.00671
hlab25	0.03657			0.04353
hlab35	0.00088			0.01395
llab21	0.08808			0.07144
med108	0.15929			0.08801
med115	0.00849			0.00849
med146	0.01291			0.00884
med150	0.04113			0.05673
med160	0.068			0.0862
med163	0.05388			0.0751
med17	0.02791			0.07931
med181	0.01599			0.02824
med183	0.02524			0.02392
med20	0.009			0.01188
med200	0.00822			0.01351
med21	0.11354			0.09413
med22	0.01235			0.01571
med221	0.01085			0.01648
med23	0.01497			0.01248
med243	0.03797			0.05427
med26	0.02519			0.03562
med320	0.0160651			0.00815592
med321	0.00920056			0.0505437
med324	0.04426			0.02485
med326	0.15021			0.07483
med376	0.00119326			0.0510353
med377	0.00474307			0.0337153
med378	0.04807			0.03071
med4	0.03114			0.05942
med406	0.06664			0.04447
med407	0.01691			0.02373
med415	0.01406			0.06085
med418	0.0155573			0.0145577
med419	0.01416			0.015966
med421	0			0
med422	0			0
med428	0			0
med439	0.02516			0.031
med449	0.02108			0.02073
med462	0.00863			0.00813
med49	0.03626			0.04097
med58	0.0112			0.00765
med62	0.02259			0.02535
med63	0.00608			0.00519
med75	0.07666			0.06765
med76	0.15021			0.07483
Panel C	Historical
Variable	Unweighted	Weighted
Age, mean (std), yr	0.09	0.05
White	0.15	0.02
Black	0.15	0.02
Other	0.01	0
Male	0.05	0.03
Female	0.05	0.03
Underweight/Normal	0.14	0
Overweight	0.16	0.06
Obese	0.26	0.06
Never	0.15	0.04
Former	0.33	0.02
Current	0.19	0.02
Area Deprivation Indexa, mean (std)	0.04	0.03
Zero	0.28	0.02
One	0.34	0.06
Two or more	0.48	0.07
Long-term care, no. (%)	0.21	0.05
eGFR, mean (std), ml/min/1.73m2	0.07	0.02
Systolic blood pressure, mean (std), mmHg	0	0.02
Diastolic blood pressure, mean (std), mmHg	0.1	0.01
Cancer	0.09	0.02
Cardiovascular disease	0.12	0.04
Cerebrovascular disease	0.05	0.01
Chronic kidney disease	0.11	0.02
Chronic lung disease	0.12	0.05
Diabetes mellitus type 2	0.21	0.03
Hyperlipidemia	0.22	0.05
Hypertension	0.01	0
Charlson comorbidity index, mean (std)	0.23	0.02
Acute gastritis	0.04	0.01
Acute pancreatitis	0.04	0.01
Cholangitis	0.02	0
Functional dyspepsia	0.04	0.01
GERD	0.2	0.05
IBS	0.03	0.01
PUD	0.05	0.02
disease100	0.14171	0.0142
disease101	0.01825	0.00333
disease104	0.00671	0.00566
disease106	0.04449	0.00599
disease114	0.02559	0.00974
disease122	0.0434	0.01233
disease151	0.03521	0.01043
disease154	0.03743	0.02284
disease163	0.01681	0.0047
disease166	1.13355	0.07647
disease19	0.04624	0.00268
disease192	0.58904	0.1
disease193	0.06029	0.02057
disease195	0.20003	0.0352
disease198	0.05522	0.00538
disease208	0.01053	0.00192
disease212	0.13066	0.05028
disease215	0.18777	0.0564
disease22	0.39228	0.03454
disease223	0.05516	0.00895
disease231	0.02756	0.00276
disease235	0.23665	0.03613
disease236	0.01842	0.01054
disease245	0.02436	0
disease252	0.10165	0.02465
disease261	0.0771	0.02628
disease272	0.05958	0.003
disease322	0.06168	0.00207
disease338	0.01651	0.0073
disease346	0.01143	0.0062
disease38	0.01768	0.00103
disease41	0.01342	0.00626
disease457	0.06316	0.00386
disease458	0.00913	0.00316
disease460	0.01163	0.00566
disease50	0.07181	0.01815
disease501	0.13345	0.02245
disease502	0.30309	0.05701
disease504	0.07874	0.03185
disease505	0.03129	0.00159
disease509	0.11646	0.04059
disease510	0.2864	0.06966
disease511	0.04923	0.00871
disease515	0.1018	0.02576
disease519	0.19618	0.0557
disease520	0.13957	0.03669
disease522	0.12901	0.01215
disease525	0.03065	0.00227
disease526	0.30423	0.06913
disease527	0.05514	0.01143
disease530	0.17728	0.03505
disease536	0.28823	0.07755
disease67	0.26548	0.04832
disease91	0.51394	0.07906
hlab21	0.02788	0.01644
hlab25	0.03174	0.00881
hlab35	0.08183	0.00582
llab21	0	0
med108	0.00577	0
med115	0.01777	0.00632
med146	0.20974	0.03027
med150	0.0835	0.02544
med160	0.0704	0.01853
med163	0.11627	0.02632
med17	0.04096	0.00577
med181	0.2336	0.04566
med183	0.04027	0.00306
med20	0.06928	0.01911
med200	0.04091	0.00377
med21	0.06002	0.01481
med22	0.3397	0.04931
med221	0.17151	0.02903
med23	0.05066	0.00674
med243	0.01119	0.00405
med26	0.00674	0.00447
med320	0.23805	0.05338
med321	0.20371	0.04536
med324	0.01741	0
med326	0.02572	0.00845
med376	0.06228	0.0146
med377	0.16438	0.03356
med378	0.0049	0.00548
med4	0.06996	0.00955
med406	0.0509	0.02357
med407	0.36032	0.06683
med415	0.02704	0.01048
med418	0.07629	0.01704
med419	0.05444	0.01491
med421	0.16258	0.02309
med422	0.08072	0.01433
med428	0.03178	0.00944
med439	0.18001	0.01861
med449	0.02954	0.00422
med462	0.02348	0.00055
med49	0.33266	0.1
med58	0.03713	0.0062
med62	0.02145	0.00849
med63	0.03173	0.00135
med75	0.02916	0.00944
med76	0.06332	0.01835

## Sheet: Supplementary Figure 2
Panel A
Outcome*	Hazard Ratio (95% CI)†	Absolute burden difference per 1000 persons at 12 months (95% CI) †
GERD	1.17 (1.13, 1.20)	8.42 (6.75, 10.13)
PUD	1.47 (1.33, 1.63)	1.32 (0.92, 1.75)
Acute pancreatitis	1.36 (1.14, 1.62)	0.50 (0.19, 0.87)
Functional dyspepsia	1.31 (1.18, 1.46)	0.57 (0.33, 0.84)
Acute gastritis	1.14 (0.98, 1.34)	0.19 (-0.03, 0.44)
Irritable bowel syndrome	1.65 (1.36, 1.99)	0.49 (0.28, 0.75)
Cholangitis	1.94 (1.49, 2.53)	0.21 (0.11, 0.34)
Constipation	1.65 (1.59, 1.71)	11.99 (10.92, 13.11)
Abdominal pain	1.31 (1.27, 1.36)	8.12 (7.01, 9.26)
Diarrhea	1.57 (1.51, 1.63)	7.87 (7.01, 8.78)
Vomiting	1.44 (1.31, 1.58)	1.08 (0.77, 1.43)
Bloating	1.51 (1.38, 1.67)	0.99 (0.73, 1.29)
Panel B
Outcome*	Hazard Ratio (95% CI)†	Absolute burden difference per 1000 persons at 12 months (95% CI) †
PT>13s	1.24 (1.19, 1.30)	4.02 (3.12, 4.97)
PTT>35s	1.24 (1.15, 1.34)	1.25 (0.77, 1.78)
INR>1	1.20 (1.07, 1.34)	0.70 (0.26, 1.18)
Albumin<3.5 g/dL	1.36 (1.33, 1.40)	16.71 (15.08, 18.38)
ALT>35 U/L	1.21 (1.18, 1.24)	14.08 (12.29, 15.91)
Total protein<6.0 g/dL	1.40 (1.36, 1.44)	12.42 (11.15, 13.73)
AST>35 U/L	1.24 (1.21, 1.28)	9.98 (8.61, 11.38)
LDH>100 U/L	1.67 (1.61, 1.73)	11.67 (10.62, 12.76)
CRP>0.8 mg/dL	1.77 (1.70, 1.84)	10.67 (9.74, 11.65)
ALP>92 U/L	1.23 (1.20, 1.27)	7.85 (6.58, 9.16)
Total bilirubin>1.2 mg/dL	1.18 (1.14, 1.22)	6.30 (5.01, 7.62)
GGT>30 U/L	1.17 (1.12, 1.24)	2.08 (1.37, 2.82)
Direct bilirubin>0.3 mg/dL	1.31 (1.21, 1.41)	1.48 (1.03, 1.96)
Lipase>300 U/L	1.09 (0.93, 1.28)	0.14 (-0.10, 0.42)
Amylase>390 U/L	1.15 (0.78, 1.68)	0.03 (-0.04, 0.12)

## Sheet: Supplementary Figure 3
Outcome	Hazard ratio (95% CI)	Burden difference per 1000 persons at 12 months (95% CI)
Incident diagnoses	1.18 (1.15, 1.21)	9.83 (8.08, 11.63)
Signs and symptoms	1.47 (1.43, 1.51)	21.86 (20.14, 23.61)
Coagulation studies	1.24 (1.19, 1.29)	4.86 (3.86, 5.90)
Liver and biliary tree function tests	1.19 (1.17, 1.21)	29.95 (26.76, 33.18)
Any gastrointestinal outcome	1.19 (1.16, 1.21)	36.17 (31.65, 40.75)

## Sheet: Supplementary Figure 4
Risk Factors	Hazard ratio (95% CI)† - COVID-19 vs Historical control
	Incident diagnosis	Signs and symptoms	Coagulation studies	Liver and biliary tree function tests	Any gastrointestinal disorder
Age
≤65	1.26 (1.17, 1.35)	1.51 (1.42, 1.61)	1.26 (1.13, 1.40)	1.20 (1.14, 1.26)	1.16 (1.10, 1.22)
>65	1.13 (1.07, 1.19)	1.32 (1.26, 1.38)	1.16 (1.10, 1.22)	1.15 (1.12, 1.19)	1.13 (1.09, 1.17)
Race
White	1.15 (1.12, 1.19)	1.43 (1.39, 1.47)	1.42 (1.37, 1.48)	1.22 (1.20, 1.25)	1.19 (1.16, 1.22)
Black	1.27 (1.18, 1.37)	1.48 (1.39, 1.58)	1.45 (1.35, 1.57)	1.15 (1.10, 1.21)	1.15 (1.09, 1.22)
Sex
Male	1.18 (1.15, 1.22)	1.48 (1.44, 1.52)	1.43 (1.39, 1.48)	1.23 (1.21, 1.25)	1.19 (1.17, 1.22)
Female	1.14 (0.97, 1.35)	1.29 (1.13, 1.46)	1.30 (1.10, 1.55)	1.04 (0.94, 1.15)	1.04 (0.93, 1.16)
Obesity†
No	1.18 (1.13, 1.22)	1.47 (1.42, 1.53)	1.43 (1.38, 1.49)	1.23 (1.20, 1.27)	1.20 (1.16, 1.23)
Yes	1.17 (1.12, 1.23)	1.45 (1.38, 1.53)	1.44 (1.36, 1.52)	1.19 (1.15, 1.22)	1.16 (1.12, 1.20)
Smoking
No/former	1.17 (1.13, 1.21)	1.50 (1.44, 1.57)	1.45 (1.41, 1.50)	1.22 (1.20, 1.25)	1.18 (1.16, 1.21)
Yes	1.31 (1.20, 1.43)	1.35 (1.26, 1.45)	1.34 (1.23, 1.45)	1.19 (1.12, 1.26)	1.18 (1.11, 1.26)
Cardiovascular disease
No	1.20 (1.15, 1.26)	1.47 (1.41, 1.52)	1.52 (1.43, 1.62)	1.22 (1.20, 1.25)	1.20 (1.17, 1.22)
Yes	1.27 (1.14, 1.42)	1.32 (1.19, 1.47)	1.33 (1.20, 1.49)	1.12 (1.03, 1.21)	1.08 (0.98, 1.18)
Chronic kidney disease‡
No	1.17 (1.13, 1.21)	1.40 (1.36, 1.45)	1.44 (1.38, 1.51)	1.21 (1.19, 1.24)	1.18 (1.15, 1.21)
Yes	1.14 (1.07, 1.22)	1.54 (1.43, 1.67)	1.38 (1.31, 1.46)	1.16 (1.11, 1.21)	1.12 (1.06, 1.19)
Diabetes
No	1.20 (1.14, 1.27)	1.50 (1.44, 1.57)	1.49 (1.43, 1.55)	1.22 (1.19, 1.25)	1.22 (1.17, 1.26)
Yes	1.22 (1.13, 1.31)	1.42 (1.33, 1.51)	1.36 (1.27, 1.46)	1.15 (1.09, 1.21)	1.18 (1.11, 1.26)
Hyperlipidemia
No	1.18 (1.14, 1.22)	1.45 (1.41, 1.49)	1.44 (1.38, 1.49)	1.20 (1.17, 1.22)	1.18 (1.15, 1.21)
Yes	1.21 (1.14, 1.28)	1.47 (1.38, 1.55)	1.45 (1.37, 1.53)	1.26 (1.21, 1.30)	1.20 (1.15, 1.25)
Hypertension
No	1.17 (1.10, 1.24)	1.45 (1.38, 1.53)	1.53 (1.42, 1.64)	1.25 (1.21, 1.29)	1.21 (1.16, 1.25)
Yes	1.22 (1.17, 1.27)	1.48 (1.43, 1.53)	1.41 (1.36, 1.47)	1.20 (1.15, 1.24)	1.17 (1.14, 1.21)

## Sheet: Supplementary Figure 5
Panel A
Outcome	Care setting	Hazard ratio (95% CI)‡	Burden difference per 1000 persons at 12 months (95% CI)‡
GERD	Non-hospitalized	1.11 (1.07, 1.14)	5.41 (3.78, 7.09)
	Hospitalized	1.94 (1.76, 2.14)	47.18 (38.27, 56.91)
	Admitted to intensive care	2.12 (1.76, 2.55)	56.05 (38.44, 76.80)
PUD	Non-hospitalized	1.23 (1.10, 1.37)	0.65 (0.30, 1.04)
	Hospitalized	2.80 (2.12, 3.70)	5.11 (3.18, 7.65)
	Admitted to intensive care	4.04 (2.72, 5.98)	8.60 (4.89, 14.07)
Acute pancreatitis	Non-hospitalized	1.19 (1.03, 1.38)	0.28 (0.04, 0.55)
	Hospitalized	2.67 (1.68, 4.23)	2.43 (1.00, 4.70)
	Admitted to intensive care	4.73 (2.35, 9.53)	5.43 (1.96, 12.39)
Functional dyspepsia	Non-hospitalized	1.35 (1.22, 1.51)	0.66 (0.41, 0.95)
	Hospitalized	1.72 (1.06, 2.78)	1.35 (0.11, 3.35)
	Admitted to intensive care	1.00 (0.48, 2.10)	0.00 (-0.99, 2.07)
Acute gastritis	Non-hospitalized	1.11 (0.95, 1.28)	0.12 (-0.05, 0.32)
	Hospitalized	1.74 (1.26, 2.39)	0.85 (0.30, 1.60)
	Admitted to intensive care	1.57 (0.87, 2.84)	0.66 (-0.15, 2.12)
IBS	Non-hospitalized	1.28 (1.04, 1.56)	0.22 (0.03, 0.44)
	Hospitalized	3.43 (2.39, 4.91)	1.90 (1.09, 3.05)
	Admitted to intensive care	6.29 (3.11, 12.72)	4.13 (1.65, 9.13)
Cholangitis	Non-hospitalized	1.65 (1.15, 2.35)	0.11 (0.03, 0.24)
	Hospitalized	6.62 (3.66, 11.96)	0.98 (0.46, 1.91)
	Admitted to intensive care	4.88 (2.55, 9.35)	0.67 (0.27, 1.45)
Constipation	Non-hospitalized	1.40 (1.35, 1.45)	7.63 (6.64, 8.65)
	Hospitalized	3.39 (3.08, 3.72)	44.59 (39.01, 50.69)
	Admitted to intensive care	4.80 (4.06, 5.66)	69.92 (56.84, 85.12)
Abdominal pain	Non-hospitalized	1.32 (1.28, 1.36)	8.21 (7.15, 9.30)
	Hospitalized	2.17 (1.93, 2.45)	29.79 (23.70, 36.6)
	Admitted to intensive care	2.20 (1.71, 2.82)	30.39 (18.19, 45.81)
Diarrhea	Non-hospitalized	1.44 (1.38, 1.51)	6.22 (5.39, 7.08)
	Hospitalized	2.84 (2.51, 3.22)	25.51 (20.94, 30.68)
	Admitted to intensive care	2.99 (2.47, 3.61)	27.55 (20.49, 36.00)
Vomiting	Non-hospitalized	1.25 (1.13, 1.39)	0.62 (0.31, 0.95)
	Hospitalized	2.73 (2.10, 3.55)	4.25 (2.70, 6.27)
	Admitted to intensive care	4.20 (2.83, 6.24)	7.86 (4.50, 12.84)
Bloating	Non-hospitalized	1.47 (1.33, 1.62)	0.91 (0.64, 1.20)
	Hospitalized	2.06 (1.49, 2.85)	2.05 (0.94, 3.58)
	Admitted to intensive care	2.57 (1.54, 4.29)	3.04 (1.04, 6.37)
Panel B
Outcome	Care setting	Hazard ratio (95% CI)‡	Burden difference per 1000 persons at 12 months (95% CI)‡
PT>13s	Non-hospitalized	1.17 (1.12, 1.22)	2.87 (2.04, 3.75)
	Hospitalized	2.75 (2.39, 3.18)	28.98 (23.02, 35.80)
	Admitted to intensive care	3.14 (2.39, 4.12)	35.26 (23.11, 50.96)
PTT>35s	Non-hospitalized	1.16 (1.07, 1.25)	0.86 (0.39, 1.37)
	Hospitalized	2.47 (1.91, 3.2)	8.03 (4.95, 12.01)
	Admitted to intensive care	5.35 (3.60, 7.96)	23.58 (14.14, 37.46)
INR>1	Non-hospitalized	1.05 (0.93, 1.17)	0.16 (-0.24, 0.61)
	Hospitalized	2.33 (1.63, 3.33)	4.77 (2.26, 8.35)
	Admitted to intensive care	4.94 (2.96, 8.23)	14.04 (7.02, 25.64)
Albumin<3.5 g/dL	Non-hospitalized	1.13 (1.10, 1.16)	6.04 (4.58, 7.53)
	Hospitalized	2.92 (2.70, 3.16)	86.52 (76.93, 96.78)
	Admitted to intensive care	4.96 (4.37, 5.63)	169.92 (146.52, 195.67)
ALT>35 U/L	Non-hospitalized	1.15 (1.12, 1.17)	9.87 (8.13, 11.64)
	Hospitalized	1.69 (1.53, 1.87)	45.93 (35.35, 57.49)
	Admitted to intensive care	2.61 (2.24, 3.05)	104.04 (81.19, 129.90)
Total protein<6.0 g/dL	Non-hospitalized	1.12 (1.09, 1.16)	3.83 (2.70, 4.99)
	Hospitalized	3.15 (2.92, 3.40)	65.50 (58.67, 72.81)
	Admitted to intensive care	4.85 (4.29, 5.49)	114.38 (98.50, 132.00)
AST>35 U/L	Non-hospitalized	1.14 (1.11, 1.17)	5.66 (4.37, 7.00)
	Hospitalized	2.08 (1.85, 2.33)	43.62 (34.71, 53.50)
	Admitted to intensive care	3.21 (2.69, 3.83)	87.17 (67.40, 110.18)
LDH>100 U/L	Non-hospitalized	1.41 (1.36, 1.47)	7.46 (6.47, 8.49)
	Hospitalized	3.66 (3.28, 4.08)	47.20 (40.64, 54.47)
	Admitted to intensive care	5.79 (4.79, 6.99)	83.31 (66.52, 103.19)
CRP>0.8 mg/dL	Non-hospitalized	1.43 (1.37, 1.49)	6.19 (5.35, 7.06)
	Hospitalized	4.29 (3.85, 4.77)	46.12 (40.14, 52.72)
	Admitted to intensive care	7.74 (6.49, 9.22)	92.19 (75.86, 111.25)
ALP>92 U/L	Non-hospitalized	1.12 (1.08, 1.15)	3.99 (2.80, 5.22)
	Hospitalized	1.64 (1.49, 1.82)	21.57 (16.33, 27.33)
	Admitted to intensive care	3.05 (2.58, 3.62)	67.25 (52.02, 84.98)
Total bilirubin>1.2 mg/dL	Non-hospitalized	1.14 (1.10, 1.17)	4.46 (3.29, 5.67)
	Hospitalized	1.77 (1.59, 1.96)	24.67 (18.99, 30.95)
	Admitted to intensive care	2.26 (1.88, 2.73)	40.35 (28.23, 54.75)
GGT>30 U/L	Non-hospitalized	1.07 (1.01, 1.13)	0.84 (0.17, 1.55)
	Hospitalized	1.93 (1.62, 2.29)	11.06 (7.39, 15.41)
	Admitted to intensive care	2.46 (1.86, 3.26)	17.42 (10.30, 26.74)
Direct bilirubin>0.3 mg/dL	Non-hospitalized	1.15 (1.06, 1.25)	0.73 (0.28, 1.22)
	Hospitalized	2.50 (2.00, 3.14)	7.47 (4.95, 10.62)
	Admitted to intensive care	3.74 (2.71, 5.18)	13.58 (8.47, 20.61)
Lipase>300 U/L	Non-hospitalized	1.02 (0.85, 1.23)	0.04 (-0.23, 0.36)
	Hospitalized	2.01 (1.30, 3.12)	1.61 (0.47, 3.36)
	Admitted to intensive care	4.55 (2.31, 8.95)	5.63 (2.08, 12.57)
Amylase>390 U/L	Non-hospitalized	1.40 (0.90, 2.19)	0.07 (-0.02, 0.21)
	Hospitalized	1.80 (0.90, 3.60)	0.14 (-0.02, 0.46)
	Admitted to intensive care	1.65 (0.31, 8.91)	0.12 (-0.12, 1.40)

[truncated: 18 more sheets: Supplementary Figure 6, Supplementary Table 1, Supplementary Table 2, Supplementary Table 3, Supplementary Table 4, Supplementary Table 5, Supplementary Table 6, Supplementary Table 7, Supplementary Table 8, Supplementary Table 9, Supplementary Table 10, Supplementary Table 11, Supplementary Table 12, Supplementary Table 13, Supplementary Table 14, Supplementary Table 15, Supplementary Table 16, Supplementary Table 17]
